# Supplementary material for: Potential Therapeutic Effects of Epithelial and Mesenchymal Stem Cell Secretome in Benzalkonium Chloride-Induced Limbal Stem Cell Dysfunction
Source: Cells. 2025 Nov 14;14(22):1790. doi: 10.3390/cells14221790 (PMC12651294; doi:10.3390/cells14221790)
Supplement: Supplementary file 1 [file cells-14-01790-s001.zip]

Archive with 1 entries (1 files):
- cells-3919508-supplementary.pdf
